# Supplementary material for: Evaluation of the Aggressive-Variant Prostate Cancer Molecular Signature in Clinical Laboratory Improvement Amendments (CLIA) Environments
Source: Cancers (Basel). 2023 Dec 14;15(24):5843. doi: 10.3390/cancers15245843 (PMC10741546; doi:10.3390/cancers15245843)
Supplement: Supplementary file 1 [file cancers-15-05843-s001.zip]

Archive with 6 entries (6 files):
- Supplementary Figure S2.pptx
- Supplementary Table S1.pptx
- Supplementary Table S2.pptx
- Supplementary Table S3A.pptx
- Supplementary Table S3B.pptx
- Suppplementary Figure S1.pptx
